# Supplementary material for: Consensus Recommendations to Optimize the Detection and Reporting of NTRK Gene Fusions by RNA-Based Next-Generation Sequencing
Source: Curr Oncol. 2023 Mar 31;30(4):3989–97. doi: 10.3390/curroncol30040302 (PMC10136625; doi:10.3390/curroncol30040302)
Supplement: Supplementary file 1 [file curroncol-30-00302-s001.zip]

Archive with 1 entries (1 files):
- curroncol-2274951-supplementary.pdf
